# Supplementary material for: Diagnostic Process in Rare Diseases: Determinants Associated with Diagnostic Delay
Source: Int J Environ Res Public Health. 2022 May 26;19(11):6456. doi: 10.3390/ijerph19116456 (PMC9180264; doi:10.3390/ijerph19116456)
Supplement: Supplementary file 1 [file ijerph-19-06456-s001.zip]

Archive with 1 entries (1 files):
- ijerph-1729495-supplementary.pdf
